# Supplementary material for: Using Body Composition Groups to Identify Children and Adolescents at Risk of Dyslipidemia
Source: Children (Basel). 2021 Nov 13;8(11):1047. doi: 10.3390/children8111047 (PMC8625256; doi:10.3390/children8111047)
Supplement: Supplementary file 1 [file children-08-01047-s001.zip]

Archive with 1 entries (1 files):
- children-1424214-supplementary.pdf
